# Supplementary material for: Prospective Cohort Study Identifies Medical Predictors of Treatment-Related Oral Toxicities in Oral and Oropharyngeal Cancer Patients
Source: Dent J (Basel). 2024 Apr 1;12(4):89. doi: 10.3390/dj12040089 (PMC11049634; doi:10.3390/dj12040089)
Supplement: Supplementary file 1 [file dentistry-12-00089-s001.zip]

Archive with 1 entries (1 files):
- dentistry-2771382-supplementary.pdf
